# Supplementary material for: 2,2′-Dichloro-1,1′-[(butane-1,4-diyldi­oxy)bis­(nitrilo­methyl­idyne)]dibenzene
Source: Acta Crystallogr Sect E Struct Rep Online. 2008 Aug 6;64(Pt 9):o1678. doi: 10.1107/S1600536808024355 (PMC2960536; doi:10.1107/S1600536808024355)
Supplement: Supplementary file 2 [file e-64-o1678-Isup2.hkl]

# 
# h,k,l, Fc-squared, Fo-squared, sigma(Fo-squared) and status flag 
# 
data_I
_shelx_title ' 080602a in P2(1)/n' 
_shelx_refln_list_code          4 
_shelx_F_calc_maximum      116.87 
_exptl_crystal_F_000       380.00 
_reflns_d_resolution_high  0.8407 
 
loop_ 
 _symmetry_equiv_pos_as_xyz 
 'x, y, z' 
 '-x+1/2, y+1/2, -z+1/2' 
 '-x, -y, -z' 
 'x-1/2, -y-1/2, z-1/2' 
 
_cell_length_a     4.5296 
_cell_length_b     6.6231 
_cell_length_c    29.9632 
_cell_angle_alpha  90.000 
_cell_angle_beta   92.526 
_cell_angle_gamma  90.000 
 
_shelx_F_squared_multiplier     1.000 
 
loop_ 
 _refln_index_h 
 _refln_index_k 
 _refln_index_l 
 _refln_F_squared_calc 
 _refln_F_squared_meas 
 _refln_F_squared_sigma 
 _refln_observed_status 
   2   0   0      389.99      328.16      8.19 o 
   4   0   0       22.58       28.28      1.80 o 
   1   1   0       20.76       46.75     14.38 o 
   2   1   0     1058.99     1054.09     20.98 o 
   3   1   0       89.29       96.27      1.88 o 
   4   1   0       23.57       32.30      1.58 o 
   5   1   0        0.45       -0.87      1.34 o 
   0   2   0     7174.73     7792.47    178.83 o 
   1   2   0       53.85       50.11      2.81 o 
   2   2   0      213.81      204.88      4.75 o 
   3   2   0       56.69       57.49      1.38 o 
   4   2   0        0.05        0.06      0.78 o 
   5   2   0        2.16        3.42      1.39 o 
   1   3   0      636.21      613.71     12.85 o 
   2   3   0       31.21       65.04      8.33 o 
   3   3   0       14.20       15.99      1.59 o 
   4   3   0       94.34       81.93     10.38 o 
   0   4   0      345.28      372.29      7.03 o 
   1   4   0       68.54       63.93      3.80 o 
   2   4   0      296.12      258.22      6.24 o 
   3   4   0       28.44       26.50      2.05 o 
   4   4   0        2.99        2.58      0.95 o 
   1   5   0       20.66       33.70      5.87 o 
   2   5   0      122.51      116.39      3.44 o 
   3   5   0        0.08        0.80      1.21 o 
   4   5   0        6.86        5.47      1.48 o 
   0   6   0       24.57       22.52      2.09 o 
   1   6   0       28.24       29.55      3.41 o 
   2   6   0        1.68        2.58      0.88 o 
   3   6   0        2.97        2.09      1.16 o 
   1   7   0        0.16       -0.14      0.89 o 
   2   7   0        4.80        3.35      1.26 o 
  -5   0   1        0.80       -2.64      1.76 o 
  -3   0   1      181.64      188.66      3.32 o 
  -1   0   1      110.75      106.47      2.20 o 
   1   0   1     6501.44     5792.56    153.50 o 
   3   0   1      366.85      387.33      4.90 o 
   5   0   1        4.43        3.52      2.20 o 
  -5   1   1        0.01       -0.43      1.24 o 
  -4   1   1        0.22        1.43      0.95 o 
  -3   1   1       16.82       12.49      0.89 o 
  -1   1   1      772.64      799.19     80.20 o 
   0   1   1      711.12      764.28     13.53 o 
   1   1   1       51.82       50.13      1.40 o 
   3   1   1      299.10      308.90      6.26 o 
   4   1   1        0.33        2.16      1.05 o 
   5   1   1        4.30        5.93      2.31 o 
  -5   2   1       10.08       10.83      1.66 o 
  -4   2   1       13.16        9.22      2.86 o 
  -3   2   1       36.40       35.25      2.01 o 
  -2   2   1       33.99       55.66      2.92 o 
  -1   2   1        5.98       21.37      8.44 o 
   0   2   1        0.57        3.71      0.90 o 
   1   2   1      169.90      174.58     23.90 o 
   2   2   1      596.93      597.56     10.89 o 
   3   2   1        7.89        9.78      1.00 o 
   4   2   1        3.10        0.85      1.20 o 
   5   2   1        6.91        5.08      1.42 o 
  -4   3   1       17.46       17.29      5.16 o 
  -3   3   1       69.38       65.48      3.05 o 
  -2   3   1      331.50      336.06      2.52 o 
  -1   3   1       33.40       40.16      4.38 o 
   0   3   1        0.42        1.55      0.48 o 
   1   3   1      358.49      369.86      3.16 o 
   3   3   1       40.29       40.85      1.47 o 
   4   3   1        7.56        6.26      3.08 o 
  -4   4   1        0.20        0.23      0.86 o 
  -3   4   1        1.30        1.23      1.11 o 
  -1   4   1        1.36        7.97      3.61 o 
   0   4   1       76.69       71.64      1.22 o 
   1   4   1      422.81      410.91      3.71 o 
   2   4   1      311.38      288.87      3.35 o 
   3   4   1        7.71        5.16      0.85 o 
   4   4   1        0.94        0.63      0.85 o 
  -4   5   1        2.46        1.89      0.99 o 
  -3   5   1        3.66        3.00      0.80 o 
  -2   5   1       26.37       36.73      1.65 o 
  -1   5   1      246.88      223.54      4.55 o 
   0   5   1       17.02       20.55      1.36 o 
   1   5   1        2.18        8.03      1.94 o 
   3   5   1        7.65        5.76      1.18 o 
   4   5   1        1.17        1.59      1.15 o 
  -3   6   1        1.21        0.83      1.11 o 
  -2   6   1        0.01        0.66      0.81 o 
  -1   6   1       66.73       62.78      2.25 o 
   0   6   1        1.48        1.77      1.00 o 
   1   6   1       42.22       40.61      4.50 o 
   2   6   1       17.67       16.26      1.63 o 
   3   6   1        2.78        2.61      1.16 o 
  -2   7   1        4.43        4.96      1.12 o 
  -1   7   1        0.66       -0.72      0.81 o 
   0   7   1       46.14       50.36      3.24 o 
   1   7   1        0.18        0.23      0.92 o 
   2   7   1        2.55        3.84      1.05 o 
  -4   0   2       84.41       86.36      4.18 o 
  -2   0   2       18.89       12.53      1.43 o 
   0   0   2      184.95      171.19      1.87 o 
   2   0   2      853.66      771.29     11.98 o 
   4   0   2        1.82        9.67      1.59 o 
  -5   1   2        1.69        1.53      1.32 o 
  -4   1   2       71.72       77.08      2.37 o 
  -3   1   2       37.69       39.91      1.66 o 
  -2   1   2     1092.37     1028.15     36.04 o 
  -1   1   2     3372.39     3443.45     83.93 o 
   0   1   2     1366.27     1585.61     48.11 o 
   1   1   2       19.06       25.72      3.14 o 
   2   1   2      771.15      729.80      8.27 o 
   3   1   2       18.51       25.94      3.55 o 
   4   1   2       13.15       13.50      1.76 o 
   5   1   2       20.71       25.82      3.30 o 
  -5   2   2        0.11        2.31      2.09 o 
  -4   2   2       22.53       15.33      2.86 o 
  -3   2   2       62.16       75.44      4.12 o 
  -2   2   2      216.59      250.40     10.03 o 
  -1   2   2     1060.80     1063.26     14.64 o 
   0   2   2       54.30       61.22      2.50 o 
   1   2   2      110.92       99.44      3.47 o 
   3   2   2      208.94      199.39      4.69 o 
   4   2   2        5.84        3.91      1.65 o 
   5   2   2        5.12        7.65      1.58 o 
  -4   3   2        0.65        6.92      1.43 o 
  -3   3   2       33.65       30.29      1.39 o 
  -2   3   2      762.86      727.77     12.69 o 
  -1   3   2        0.01       13.70      5.21 o 
   0   3   2        8.42        4.59      0.43 o 
   1   3   2       79.89       91.18      4.61 o 
   2   3   2       90.15       88.77      2.59 o 
   3   3   2       29.21       30.35      2.52 o 
   4   3   2        7.60       14.28      2.42 o 
  -4   4   2        3.49        3.65      1.05 o 
  -3   4   2       30.20       26.87      1.88 o 
  -2   4   2       60.64       89.16      3.17 o 
  -1   4   2       84.48       89.14      9.07 o 
   0   4   2      358.16      381.95      8.91 o 
   1   4   2      515.17      485.90     14.34 o 
   3   4   2        0.19        0.60      1.37 o 
   4   4   2        2.39        3.23      1.01 o 
  -4   5   2        0.16       -0.85      0.80 o 
  -3   5   2        6.37        5.00      0.90 o 
  -2   5   2      307.34      285.93     12.59 o 
  -1   5   2        2.24        2.83      1.66 o 
   0   5   2       12.79       15.84      2.09 o 
   1   5   2      275.79      259.95      3.29 o 
   2   5   2        7.59       11.74      1.09 o 
   3   5   2       12.88       13.17      1.65 o 
   4   5   2        0.49        3.08      1.11 o 
  -3   6   2        0.09        0.33      1.06 o 
  -2   6   2       23.72       17.45      2.86 o 
  -1   6   2       86.04       80.50      2.75 o 
   0   6   2       23.21       21.59      1.51 o 
   1   6   2        2.93        4.71      0.97 o 
   2   6   2        0.95        0.27      0.84 o 
   3   6   2        2.20        1.80      1.03 o 
  -2   7   2        0.15       -0.69      0.97 o 
  -1   7   2        2.40        1.97      1.08 o 
   0   7   2       10.89       11.54      1.40 o 
   1   7   2        0.30        0.83      0.97 o 
   2   7   2        3.51        3.19      1.09 o 
  -5   0   3        2.50        3.74      1.98 o 
  -3   0   3      287.01      294.25      6.26 o 
  -1   0   3        0.71        0.11      0.99 o 
   1   0   3     3915.50     3735.77     61.59 o 
   3   0   3      476.23      479.37     22.80 o 
   5   0   3       29.07       42.85      3.74 o 
  -5   1   3        2.82        5.76      1.44 o 
  -4   1   3       10.59       13.44      1.53 o 
  -3   1   3        2.87       25.41      6.64 o 
  -2   1   3       72.37      146.91     22.69 o 
  -1   1   3    13005.52    11805.62    145.44 o 
   0   1   3     4734.06     4851.86    160.55 o 
   1   1   3      420.45      380.83     10.08 o 
   2   1   3      301.37      330.23     10.01 o 
   3   1   3      115.07      122.58      5.05 o 
   4   1   3        2.51        2.74      0.99 o 
   5   1   3        1.96        3.63      2.09 o 
  -5   2   3        3.21        4.61      2.20 o 
  -4   2   3        9.32        9.03      2.92 o 
  -3   2   3        0.51        2.77      1.48 o 
  -2   2   3      163.19      151.98      3.79 o 
  -1   2   3     1875.74     1708.03     29.82 o 
   0   2   3      548.53      553.51      8.44 o 
   1   2   3     2375.82     2373.18     62.10 o 
   2   2   3      673.40      750.53     15.29 o 
   3   2   3      199.09      183.52      6.44 o 
   4   2   3        1.53        1.21      1.43 o 
   5   2   3       15.88       19.76      1.98 o 
  -4   3   3        0.05        0.33      0.79 o 
  -3   3   3       19.02       21.45      1.81 o 
  -2   3   3       56.93       68.26      1.74 o 
  -1   3   3      861.09      901.40     47.93 o 
   0   3   3      256.63      269.30      9.25 o 
   1   3   3      432.26      410.03      3.30 o 
   2   3   3       50.74       52.51      1.33 o 
   3   3   3       51.25       77.06     11.04 o 
   4   3   3        0.01        0.66      1.54 o 
  -4   4   3        0.02       -0.13      0.86 o 
  -3   4   3        9.89       10.04      1.05 o 
  -2   4   3      755.10      699.69     24.37 o 
  -1   4   3       49.07       47.85      2.81 o 
   0   4   3        0.19        2.16      0.96 o 
   1   4   3      403.47      402.79     10.31 o 
   3   4   3       21.53       26.37      3.85 o 
   4   4   3       15.30       14.72      2.53 o 
  -4   5   3        2.93        1.69      0.90 o 
  -3   5   3        0.02        1.51      0.75 o 
  -2   5   3       31.09       31.28      2.57 o 
  -1   5   3       49.31       59.19      9.96 o 
   0   5   3       77.13       73.10      2.14 o 
   1   5   3      483.54      457.45      4.63 o 
   2   5   3       21.49       24.20      1.26 o 
   3   5   3        3.57        2.95      1.16 o 
   4   5   3       28.20       33.39      2.86 o 
  -3   6   3        1.92        1.77      0.81 o 
  -2   6   3        0.00        1.09      0.88 o 
  -1   6   3       16.05       15.30      1.59 o 
   0   6   3        0.07        3.34      1.16 o 
   1   6   3       39.60       37.20      1.90 o 
   2   6   3        0.29       -0.14      0.76 o 
   3   6   3        0.94        3.38      1.70 o 
  -2   7   3        0.26        0.33      0.93 o 
  -1   7   3        1.42        1.96      1.11 o 
   0   7   3        4.12        3.72      1.08 o 
   1   7   3        3.13        3.43      0.97 o 
   2   7   3        0.19       -0.12      0.92 o 
  -4   0   4       78.85       85.16      4.18 o 
  -2   0   4        9.58        4.07      1.10 o 
   0   0   4      598.80      628.74     24.76 o 
   2   0   4      285.82      275.83      4.18 o 
   4   0   4        5.63       11.17      3.19 o 
  -5   1   4        2.66        3.34      1.63 o 
  -4   1   4        0.25        1.09      1.05 o 
  -3   1   4      173.64      176.07      3.09 o 
  -2   1   4      341.84      379.26     27.31 o 
  -1   1   4       25.73       26.53      1.93 o 
   0   1   4     1019.04     1171.54     12.29 o 
   1   1   4        8.71       14.51      1.87 o 
   2   1   4       48.35       58.74      2.29 o 
   3   1   4        3.89        4.84      0.58 o 
   4   1   4       46.49       53.36      1.99 o 
   5   1   4        4.81        5.82      2.42 o 
  -5   2   4        0.93        2.42      1.98 o 
  -4   2   4        1.51        2.31      1.87 o 
  -3   2   4       71.05       55.85     12.08 o 
  -1   2   4      234.65      308.95     27.31 o 
   0   2   4       65.01       62.81      1.68 o 
   1   2   4       25.19       36.90      1.01 o 
   2   2   4      901.97      914.58     13.89 o 
   3   2   4       17.14       25.01      1.87 o 
   4   2   4        7.94        7.28      1.40 o 
   5   2   4        6.48       11.45      1.72 o 
  -4   3   4        5.26        4.46      0.99 o 
  -3   3   4      135.07      140.23     15.82 o 
  -2   3   4       49.78       61.30      1.93 o 
  -1   3   4       67.58       93.00     16.00 o 
   0   3   4       30.06       32.64      1.68 o 
   1   3   4     1066.43     1082.48     31.82 o 
   2   3   4       12.44       21.75      0.96 o 
   4   3   4       51.49       51.64      2.64 o 
  -4   4   4        2.17        1.76      0.88 o 
  -3   4   4       26.91       23.36      2.34 o 
  -2   4   4      148.69      159.06      6.38 o 
  -1   4   4       27.66       46.38      4.82 o 
   0   4   4       91.22       86.35      3.30 o 
   1   4   4        0.55        4.64      0.76 o 
   2   4   4      132.27      137.05      6.51 o 
   3   4   4        8.22        7.00      1.18 o 
   4   4   4        9.04       11.32      2.42 o 
  -4   5   4        2.95        2.02      0.97 o 
  -3   5   4       18.88       16.72      1.20 o 
  -2   5   4       29.22       34.24      2.89 o 
  -1   5   4       13.11       50.98     14.14 o 
   0   5   4       50.25       56.29      1.90 o 
   1   5   4      230.15      209.10      4.48 o 
   2   5   4        5.82        8.14      1.48 o 
   3   5   4        0.00        1.48      1.08 o 
   4   5   4        0.00        0.99      1.76 o 
  -3   6   4        0.94        0.81      0.80 o 
  -2   6   4        3.64        3.22      0.97 o 
  -1   6   4        4.88        4.59      1.08 o 
   0   6   4      154.43      163.81      3.49 o 
   1   6   4       55.50       53.63      2.69 o 
   2   6   4        1.87        2.53      0.84 o 
   3   6   4        1.88        2.27      1.16 o 
  -2   7   4        0.17        0.46      0.81 o 
  -1   7   4       12.21       11.01      1.39 o 
   0   7   4        0.93        2.03      1.09 o 
   1   7   4       14.61       13.72      1.31 o 
   2   7   4        5.23        3.85      1.54 o 
  -5   0   5        0.02       -2.31      1.54 o 
  -3   0   5      187.56      213.27      5.49 o 
  -1   0   5    13658.30    12297.97     70.54 o 
   1   0   5     3158.50     2978.56     95.15 o 
   3   0   5      190.39      177.31      5.16 o 
   5   0   5       73.74       90.54      5.38 o 
  -5   1   5        4.73        4.72      1.55 o 
  -4   1   5       11.80       11.64      2.53 o 
  -3   1   5      103.02      126.05     10.60 o 
  -2   1   5      100.27      100.43      1.73 o 
  -1   1   5    10579.15     9529.05    339.61 o 
   0   1   5      412.83      484.22     20.25 o 
   1   1   5     1406.19     1458.09     58.28 o 
   2   1   5       58.53       70.76      1.34 o 
   3   1   5        6.52        7.65      0.57 o 
   4   1   5        2.07        1.14      0.97 o 
   5   1   5        4.61        6.11      1.48 o 
  -5   2   5        8.64        9.01      2.42 o 
  -4   2   5        7.92        3.19      2.36 o 
  -3   2   5       77.86       71.26      9.44 o 
  -1   2   5        2.86        1.31      1.37 o 
   0   2   5      261.84      283.65      8.50 o 
   1   2   5      503.84      501.17     13.95 o 
   2   2   5       15.25       31.69      5.88 o 
   3   2   5      157.89      166.95      4.73 o 
   4   2   5        0.85        8.21      1.48 o 
   5   2   5        4.21        5.55      1.47 o 
  -4   3   5        5.83        6.99      1.15 o 
  -3   3   5      461.73      448.04     36.55 o 
  -2   3   5       91.91      101.46      3.12 o 
  -1   3   5      705.78      710.22     24.46 o 
   0   3   5      636.12      663.59     24.59 o 
   1   3   5      118.68      129.62      2.80 o 
   3   3   5      153.18      147.74      8.96 o 
   4   3   5       45.19       45.22      2.42 o 
  -4   4   5        1.87        2.05      0.88 o 
  -3   4   5      149.01      136.36      9.43 o 
  -2   4   5       10.83       23.12      1.59 o 
  -1   4   5        3.66        1.96      0.71 o 
   0   4   5        8.93       10.01      1.79 o 
   1   4   5        4.91        6.95      1.33 o 
   2   4   5       33.51       29.36      1.21 o 
   3   4   5       30.72       29.36      1.87 o 
   4   4   5        4.64        7.60      1.34 o 
  -4   5   5        1.07        2.18      0.97 o 
  -3   5   5        2.52        3.21      0.84 o 
  -2   5   5       18.69       16.61      1.23 o 
  -1   5   5       89.68       81.78      5.78 o 
   0   5   5        1.87        4.06      0.77 o 
   1   5   5        4.80        6.99      0.90 o 
   2   5   5        1.56        5.83      1.14 o 
   3   5   5        0.90        0.30      0.97 o 
   4   5   5        3.10        4.94      2.20 o 
  -3   6   5       12.98       10.72      1.33 o 
  -2   6   5        0.69        0.93      0.92 o 
  -1   6   5        1.84       10.14      1.27 o 
   0   6   5      131.86      142.70     10.77 o 
   1   6   5       87.25       72.90      2.36 o 
   2   6   5        6.51        6.58      0.97 o 
   3   6   5       25.28       30.95      2.03 o 
  -2   7   5        9.27        8.41      1.20 o 
  -1   7   5       11.60       13.24      1.51 o 
   0   7   5       24.27       22.82      1.63 o 
   1   7   5        1.05        0.37      0.81 o 
   2   7   5        1.64        1.21      1.32 o 
  -4   0   6       83.78       81.64      4.07 o 
  -2   0   6       85.72       77.57      2.64 o 
   0   0   6     1029.32     1011.21      8.36 o 
   2   0   6      500.12      514.80     32.82 o 
   4   0   6       39.65       35.21      1.98 o 
  -5   1   6        0.08       -1.97      1.36 o 
  -4   1   6       11.18       10.07      1.51 o 
  -3   1   6       22.25       20.71      1.47 o 
  -2   1   6       82.73       65.43      4.17 o 
  -1   1   6     2375.21     2470.62    347.97 o 
   0   1   6     7551.89     8169.04     75.57 o 
   1   1   6      305.78      296.52     19.44 o 
   2   1   6      671.42      667.96     12.04 o 
   3   1   6        3.79        2.76      0.50 o 
   4   1   6        0.33        0.21      1.35 o 
   5   1   6        0.48        4.61      1.50 o 
  -5   2   6        0.00        3.96      2.20 o 
  -4   2   6        2.51        1.63      0.77 o 
  -3   2   6       38.45       33.06      5.53 o 
  -2   2   6      111.86      125.97      3.17 o 
  -1   2   6       28.24       35.43      5.53 o 
   0   2   6      385.65      423.28     10.64 o 
   1   2   6        1.24       -0.34      0.32 o 
   2   2   6      493.20      546.72      9.53 o 
   3   2   6       14.56       16.31      0.74 o 
   4   2   6       49.71       56.57      2.63 o 
   5   2   6        0.01        0.27      1.17 o 
  -4   3   6        6.92        8.96      1.28 o 
  -3   3   6      246.79      244.07     25.40 o 
  -2   3   6      366.29      332.99     13.28 o 
  -1   3   6       54.05       39.16      1.57 o 
   0   3   6     1632.67     1771.54     44.17 o 
   1   3   6        0.01        2.30      0.55 o 
   2   3   6       27.43       28.76      1.43 o 
   3   3   6       48.89       52.11      6.59 o 
   4   3   6        7.45        9.62      1.47 o 
  -4   4   6        3.50        4.47      1.06 o 
  -3   4   6        0.87        3.10      0.91 o 
  -2   4   6        4.74        4.38      1.61 o 
  -1   4   6       77.26       68.66      2.03 o 
   0   4   6      129.20      140.90     18.59 o 
   1   4   6      128.04      122.19      2.17 o 
   2   4   6       89.55       89.39      3.04 o 
   3   4   6        6.48       13.39      1.52 o 
   4   4   6       11.94        9.49      1.55 o 
  -4   5   6        0.00        1.55      0.97 o 
  -3   5   6        2.91        1.54      0.84 o 
  -2   5   6       32.58       27.04      1.45 o 
  -1   5   6       14.43       11.65      1.43 o 
   0   5   6       82.93       95.01      5.61 o 
   1   5   6       23.46       19.30      1.83 o 
   2   5   6       10.09       15.35      1.09 o 
   3   5   6        1.89        3.57      1.16 o 
   4   5   6        2.27        4.07      2.09 o 
  -3   6   6        1.37        1.31      0.82 o 
  -2   6   6        2.92        5.21      1.21 o 
  -1   6   6       45.47       42.72      2.09 o 
   0   6   6       68.71       84.83      2.59 o 
   1   6   6        0.04        6.13      1.15 o 
   2   6   6        7.59        9.04      1.32 o 
   3   6   6        5.21        7.69      1.34 o 
  -2   7   6        1.12        2.16      0.97 o 
  -1   7   6        2.14        2.29      1.21 o 
   0   7   6       17.50       18.45      1.51 o 
   1   7   6        2.44        3.16      1.05 o 
   2   7   6        0.01        1.76      1.32 o 
  -5   0   7        3.42        6.81      2.75 o 
  -3   0   7       75.30       83.84      3.41 o 
  -1   0   7     2687.62     2636.97     12.51 o 
   1   0   7      222.50      196.52     19.34 o 
   3   0   7      252.24      257.30     26.70 o 
   5   0   7        0.35        1.76      2.20 o 
  -5   1   7        7.65        6.53      1.42 o 
  -4   1   7        2.92        4.34      1.32 o 
  -3   1   7        7.24       11.20      1.65 o 
  -2   1   7      197.12      260.49     30.75 o 
  -1   1   7      928.00      957.09     27.98 o 
   0   1   7       91.25      101.95      6.37 o 
   1   1   7     2250.81     2129.47     25.13 o 
   2   1   7      719.17      761.91     15.26 o 
   3   1   7        0.19        0.15      0.56 o 
   4   1   7       54.45       62.19      2.52 o 
   5   1   7       64.31       82.35      4.12 o 
  -5   2   7        3.05        3.30      2.20 o 
  -4   2   7       68.63       42.05     11.62 o 
  -3   2   7      251.61      195.23     18.78 o 
  -2   2   7      419.97      561.00     52.77 o 
  -1   2   7      287.79      298.61      3.54 o 
   0   2   7      119.17      131.00      1.89 o 
   1   2   7      623.11      659.18     20.14 o 
   3   2   7       39.30       43.46      1.59 o 
   4   2   7       31.71       38.24      2.21 o 
   5   2   7        7.18        8.77      1.55 o 
  -4   3   7       16.04       13.15      2.36 o 
  -2   3   7        2.93        6.76      1.27 o 
  -1   3   7      285.86      262.82      3.84 o 
   0   3   7       12.55        6.99      1.65 o 
   1   3   7      213.28      198.67      3.71 o 
   2   3   7      291.36      294.22      9.94 o 
   3   3   7       13.51       16.40      1.40 o 
   4   3   7        0.76        1.76      1.09 o 
  -4   4   7        4.33        4.37      0.97 o 
  -3   4   7        7.66        9.37      1.12 o 
  -2   4   7        1.04        8.20      2.86 o 
  -1   4   7       44.92       45.20      2.40 o 
   0   4   7       60.88       50.25      7.13 o 
   1   4   7      119.09      111.02      1.93 o 
   2   4   7       59.41       73.85      2.87 o 
   3   4   7       22.39       32.44      3.46 o 
   4   4   7        0.50        0.55      1.08 o 
  -4   5   7        3.49        2.23      1.06 o 
  -3   5   7        3.18        2.64      0.91 o 
  -2   5   7       40.54       36.77      1.49 o 
  -1   5   7       38.19       33.83      5.05 o 
   0   5   7      339.23      332.35      7.14 o 
   1   5   7       13.22       10.57      0.93 o 
   2   5   7       39.78       44.68      2.00 o 
   3   5   7       14.10       16.44      1.61 o 
  -3   6   7        1.99        3.03      0.86 o 
  -2   6   7       31.70       24.23      5.27 o 
  -1   6   7        4.58        6.31      1.24 o 
   0   6   7        5.08        7.87      1.24 o 
   1   6   7        0.08        1.37      0.89 o 
   2   6   7        0.19        2.13      1.05 o 
   3   6   7        5.75        6.02      1.26 o 
  -2   7   7        1.75        0.90      1.21 o 
  -1   7   7       26.05       21.53      2.36 o 
   0   7   7        4.55        5.05      1.12 o 
   1   7   7        2.76        3.96      1.12 o 
   2   7   7        2.80        1.76      1.32 o 
  -4   0   8        7.03       14.28      2.53 o 
  -2   0   8     1807.16     1916.05     16.15 o 
   0   0   8      276.13      307.59      3.95 o 
   2   0   8       42.53       46.47      2.12 o 
   4   0   8       36.09       41.15      2.19 o 
  -5   1   8        6.92        4.62      1.34 o 
  -4   1   8        0.13        1.34      0.97 o 
  -3   1   8       12.55        9.77      1.84 o 
  -2   1   8      279.98      336.67     14.58 o 
  -1   1   8     1021.86     1065.68     23.02 o 
   0   1   8     1632.55     1599.09    138.16 o 
   1   1   8       60.09       77.00     13.91 o 
   2   1   8     1497.63     1476.43     29.43 o 
   3   1   8        0.03       -0.03      0.53 o 
   4   1   8       15.24       17.52      1.09 o 
   5   1   8       19.41       26.33      2.47 o 
  -5   2   8        0.33        1.76      1.98 o 
  -4   2   8       62.55       42.34     10.21 o 
  -3   2   8       13.01       12.53      1.54 o 
  -2   2   8     3323.48     3707.14    429.08 o 
  -1   2   8       75.31      130.51     19.66 o 
   0   2   8      330.40      382.57     17.46 o 
   1   2   8     1727.72     1799.93     32.90 o 
   3   2   8        4.08        8.84      1.08 o 
   4   2   8        0.99        3.64      1.20 o 
   5   2   8        2.02        2.28      1.24 o 
  -4   3   8       20.57       15.10      3.30 o 
  -3   3   8       38.40       34.26      3.93 o 
  -2   3   8      115.36      139.60      5.39 o 
  -1   3   8       35.62       47.79      2.64 o 
   0   3   8     1094.92     1171.55      9.92 o 
   1   3   8        1.17        6.28      0.65 o 
   2   3   8      204.68      183.90      4.65 o 
   3   3   8        1.40        6.55      1.34 o 
   4   3   8        9.09       12.69      1.51 o 
  -4   4   8        0.22        0.98      0.72 o 
  -3   4   8      107.45       88.43     13.03 o 
  -2   4   8      161.36      149.64      2.73 o 
  -1   4   8       38.98       36.06      3.72 o 
   0   4   8       46.02       51.55      1.98 o 
   1   4   8       93.96       87.15      1.68 o 
   2   4   8        9.67       10.53      1.06 o 
   3   4   8      168.56      174.97     12.69 o 
   4   4   8        8.23        7.06      1.37 o 
  -4   5   8        0.44        0.18      0.88 o 
  -3   5   8        6.52        8.73      1.23 o 
  -2   5   8       63.97       54.16      2.56 o 
  -1   5   8        0.13        1.12      0.91 o 
   1   5   8       10.91        9.30      0.89 o 
   2   5   8       33.33       38.40      1.89 o 
   3   5   8       19.07       25.02      2.14 o 
  -3   6   8        5.95        5.30      0.94 o 
  -2   6   8       15.11       10.44      1.20 o 
  -1   6   8        0.95        2.53      1.09 o 
   0   6   8       30.51       36.37      2.03 o 
   1   6   8       12.17       12.05      1.48 o 
   2   6   8        0.71        1.10      0.97 o 
   3   6   8        3.12        4.52      1.81 o 
  -2   7   8       14.07       12.57      2.36 o 
  -1   7   8       13.17       12.18      1.50 o 
   0   7   8        6.51        4.57      1.12 o 
   1   7   8        4.73        4.96      1.17 o 
   2   7   8        2.78        1.32      1.32 o 
  -5   0   9        3.35        4.94      2.20 o 
  -3   0   9       44.30       36.92      2.53 o 
  -1   0   9       45.85       52.85      1.87 o 
   1   0   9      892.53      878.26     17.87 o 
   3   0   9      284.80      294.98     15.88 o 
   5   0   9       17.65       24.28      3.19 o 
  -5   1   9        1.09        1.38      0.51 o 
  -4   1   9       57.18       34.17      8.03 o 
  -3   1   9        4.48        2.50      1.04 o 
  -1   1   9      821.48      764.45     17.75 o 
   0   1   9        7.33        7.19      0.47 o 
   1   1   9      897.85      847.65     12.54 o 
   2   1   9       85.78       95.74      2.13 o 
   3   1   9       34.55       38.11      1.22 o 
   4   1   9       10.46       10.87      0.97 o 
   5   1   9       26.45       30.09      2.47 o 
  -5   2   9        0.17       -0.33      1.76 o 
  -4   2   9        7.73        7.74      1.82 o 
  -3   2   9        6.47        9.42      1.24 o 
  -2   2   9      837.33      820.08     23.35 o 
  -1   2   9      954.51     1032.39     28.56 o 
   0   2   9      168.41      183.39      2.65 o 
   1   2   9      280.62      310.51      3.52 o 
   2   2   9       83.01      109.38      2.29 o 
   3   2   9       92.63       88.74      2.04 o 
   4   2   9       17.62       24.29      1.86 o 
  -4   3   9        2.35        6.24      1.56 o 
  -3   3   9        0.77        5.98      1.32 o 
  -2   3   9       23.37       40.17      3.71 o 
  -1   3   9        2.05        1.93      1.79 o 
   1   3   9      729.11      764.08     27.17 o 
   2   3   9        5.81        3.39      0.53 o 
   3   3   9       66.82       86.27      3.24 o 
   4   3   9        5.13        6.53      1.36 o 
  -4   4   9        0.01       -0.27      0.72 o 
  -3   4   9       93.92       89.55      9.43 o 
  -2   4   9        6.52       10.21      2.35 o 
  -1   4   9       31.13       36.35      1.98 o 
   0   4   9      207.46      179.76      4.48 o 
   1   4   9       64.20       68.70      1.55 o 
   2   4   9        3.46        5.96      1.08 o 
   3   4   9      106.67      115.56      6.86 o 
   4   4   9        2.34        3.63      1.12 o 
  -3   5   9       17.72       15.75      1.65 o 
  -2   5   9       25.51       31.17      1.44 o 
  -1   5   9       11.41        6.63      1.12 o 
   0   5   9       70.25       82.10      2.65 o 
   1   5   9       48.83       48.87      1.49 o 
   2   5   9        3.16        5.60      1.16 o 
   3   5   9        2.50        3.14      1.10 o 
  -3   6   9        1.64        3.03      0.86 o 
  -2   6   9        6.25        2.87      0.89 o 
  -1   6   9       38.31       33.67      1.89 o 
   0   6   9      142.43      153.30      3.45 o 
   1   6   9        1.87        5.60      0.94 o 
   2   6   9        1.22        0.87      1.01 o 
   3   6   9        0.10        1.73      1.18 o 
  -2   7   9        6.13        8.20      1.31 o 
  -1   7   9        7.39        8.84      1.65 o 
   0   7   9        4.46        4.88      1.19 o 
   1   7   9        2.62        4.52      1.12 o 
   2   7   9        0.04        0.77      1.32 o 
  -4   0  10       25.78       38.13      3.19 o 
  -2   0  10       66.39       75.60      1.79 o 
   0   0  10     3856.59     3762.64     29.65 o 
   2   0  10        5.85        5.06      0.88 o 
   4   0  10      651.92      713.81     53.68 o 
  -5   1  10        4.14        6.07      2.43 o 
  -4   1  10       33.97       18.84      5.19 o 
  -3   1  10        0.75        0.24      0.45 o 
  -2   1  10       65.73       64.80      2.51 o 
  -1   1  10       43.87       50.53      7.39 o 
   0   1  10      299.98      251.85     18.78 o 
   1   1  10        0.14        8.20      3.38 o 
   2   1  10      429.07      450.88      9.97 o 
   3   1  10        4.12        4.51      0.69 o 
   4   1  10        7.37        7.96      0.96 o 
   5   1  10        0.12        4.27      1.39 o 
  -5   2  10        0.98        2.20      1.98 o 
  -4   2  10       38.68       30.07      5.25 o 
  -3   2  10       63.36       55.64      1.83 o 
  -2   2  10      224.47      265.96      3.51 o 
  -1   2  10      263.64      273.94     13.66 o 
   0   2  10      274.93      309.68      6.61 o 
   1   2  10      266.08      314.22     17.27 o 
   2   2  10       43.37       40.85      0.93 o 
   3   2  10        9.53       10.89      1.34 o 
   4   2  10       43.33       48.49      2.44 o 
  -4   3  10       97.84       77.48     15.53 o 
  -3   3  10      122.68      121.97     11.45 o 
  -2   3  10        1.79        1.34      0.51 o 
  -1   3  10       22.60       38.90     17.02 o 
   0   3  10      597.26      647.68      7.09 o 
   1   3  10       68.47       65.34      1.26 o 
   2   3  10        0.14        0.00      1.01 o 
   3   3  10      122.81      123.16      3.46 o 
   4   3  10        2.10        2.88      1.48 o 
  -4   4  10        4.79        5.33      0.91 o 
  -2   4  10       37.20       28.30      1.72 o 
  -1   4  10       20.22       21.30      2.81 o 
   0   4  10       36.29       43.32      1.94 o 
   1   4  10      195.62      173.67      5.53 o 
   2   4  10        0.18        0.76      1.15 o 
   3   4  10        4.13        5.64      0.97 o 
   4   4  10       10.71       10.05      1.48 o 
  -3   5  10        4.57        4.99      0.97 o 
  -2   5  10        0.94        1.00      0.80 o 
  -1   5  10        2.15        3.73      0.97 o 
   0   5  10      168.50      170.73      2.72 o 
   1   5  10       26.05       22.51      1.11 o 
   2   5  10       95.21      100.41      2.82 o 
   3   5  10       11.63       16.75      1.34 o 
  -3   6  10        7.55        7.83      2.03 o 
  -2   6  10       10.27        7.33      1.16 o 
  -1   6  10       31.01       27.01      2.20 o 
   0   6  10       13.96       17.44      1.55 o 
   1   6  10        4.84        7.30      0.99 o 
   2   6  10        0.00       -0.24      0.93 o 
   3   6  10        7.90       10.01      1.20 o 
  -2   7  10        1.46        1.38      1.00 o 
  -1   7  10       25.46       22.93      2.14 o 
   0   7  10       10.00       10.63      1.34 o 
   1   7  10       20.56       22.62      2.75 o 
   1   0  11     3007.51     2806.98     60.26 o 
   3   0  11       43.79       32.70      3.41 o 
   5   0  11        7.39        6.81      2.31 o 
  -5   1  11        0.69        2.52      0.52 o 
  -4   1  11        1.50        1.47      0.55 o 
  -3   1  11       64.90       51.17      4.54 o 
  -2   1  11      578.38      567.02     22.75 o 
  -1   1  11      131.82      123.25      4.95 o 
   0   1  11       11.09        7.91      0.98 o 
   1   1  11      349.55      329.39      8.94 o 
   3   1  11      128.30      123.72      3.74 o 
   4   1  11       44.29       44.03      3.09 o 
   5   1  11        3.40        7.63      1.50 o 
  -5   2  11        7.12        7.80      2.86 o 
  -4   2  11       57.58       41.74      7.64 o 
  -3   2  11       11.25       20.97      1.14 o 
  -2   2  11       19.07       23.56      1.57 o 
  -1   2  11     2470.87     2410.25     99.23 o 
   0   2  11      268.55      269.80      3.25 o 
   1   2  11      484.23      448.03     10.86 o 
   2   2  11       72.58       83.35      1.23 o 
   3   2  11       50.82       48.88      1.81 o 
   4   2  11       11.92       10.81      1.55 o 
  -4   3  11       45.54       51.70     14.08 o 
  -3   3  11      275.94      244.84     15.82 o 
  -2   3  11        6.77        4.38      0.72 o 
  -1   3  11       36.69       51.63      3.18 o 
   0   3  11      171.24      180.41      6.10 o 
   1   3  11      333.69      328.62      4.47 o 
   2   3  11       82.57       79.25      3.43 o 
   3   3  11       13.71       23.39      5.11 o 
   4   3  11        0.20        0.82      1.17 o 
  -4   4  11        0.15        0.77      0.77 o 
  -3   4  11       94.62       95.46     15.41 o 
  -2   4  11        1.67        1.59      0.57 o 
  -1   4  11       85.63       75.21      4.96 o 
   0   4  11       85.60       97.17      1.65 o 
   1   4  11       19.29       22.68      1.24 o 
   2   4  11        0.00        2.48      0.89 o 
   3   4  11       33.37       26.36      2.02 o 
   4   4  11        1.67        2.42      2.14 o 
  -3   5  11        0.50        0.90      0.79 o 
  -2   5  11       27.04       30.03      1.43 o 
  -1   5  11       11.39       18.01      1.47 o 
   0   5  11        1.83        5.62      1.12 o 
   1   5  11       48.18       43.77      3.54 o 
   2   5  11        1.21        4.73      1.24 o 
   3   5  11       64.37       68.87      2.58 o 
  -3   6  11        8.93        8.37      1.26 o 
  -2   6  11        0.42        0.91      0.87 o 
  -1   6  11        8.72       11.90      1.70 o 
   0   6  11        6.96        6.99      1.21 o 
   1   6  11        1.78        3.03      0.79 o 
   2   6  11        0.15       -1.48      0.99 o 
  -1   7  11       16.11       21.11      2.69 o 
   0   7  11        4.46        4.35      1.19 o 
   1   7  11        7.17        6.70      1.65 o 
  -2   0  12      288.80      259.11      3.34 o 
   0   0  12     1766.69     1798.18     41.56 o 
   2   0  12       29.13       17.82      1.05 o 
   4   0  12        7.96       12.45      3.08 o 
  -5   1  12        0.59        3.17      1.61 o 
  -4   1  12        4.82        2.89      0.97 o 
  -3   1  12       12.68       13.44      1.43 o 
  -2   1  12      521.82      486.23     26.17 o 
  -1   1  12        1.35       21.90     13.24 o 
   0   1  12      279.22      249.99     13.31 o 
   1   1  12      322.47      304.67      3.37 o 
   2   1  12      614.04      567.79     14.09 o 
   3   1  12       49.12       44.88      2.14 o 
   4   1  12      133.16      142.99     11.97 o 
  -4   2  12       31.61       26.82      7.47 o 
  -3   2  12        3.95       11.43      1.14 o 
  -2   2  12       12.08       23.42      1.07 o 
  -1   2  12       88.44      151.70     17.56 o 
   0   2  12      729.96      763.88     23.14 o 
   1   2  12       51.24       55.01      3.56 o 
   2   2  12      145.70      146.43      5.05 o 
   3   2  12      136.42      128.64      4.46 o 
   4   2  12        2.99        1.81      1.17 o 
  -4   3  12        8.50       13.12      2.58 o 
  -3   3  12        6.09       21.41      3.21 o 
  -2   3  12       21.51       25.69      1.11 o 
  -1   3  12        4.90       14.96      5.13 o 
   0   3  12       12.04        9.63      0.72 o 
   1   3  12        2.47       11.99      2.17 o 
   2   3  12      381.92      377.52      3.94 o 
   3   3  12        0.37        3.64      1.26 o 
   4   3  12        2.95        3.59      1.24 o 
  -4   4  12        6.20        5.16      0.95 o 
  -3   4  12        2.05        4.99      0.93 o 
  -2   4  12       23.28       19.83      1.09 o 
  -1   4  12       13.75       16.47      3.24 o 
   0   4  12      266.31      301.53      9.74 o 
   1   4  12      139.60      150.85      5.53 o 
   2   4  12        6.27       12.82      1.38 o 
   3   4  12        1.91        2.13      1.20 o 
   4   4  12        3.49        3.74      1.32 o 
  -3   5  12       14.30       13.39      2.18 o 
  -2   5  12        4.07        3.48      0.89 o 
   0   5  12        3.72        3.30      0.71 o 
   1   5  12        1.27        5.98      1.86 o 
   2   5  12      113.16      102.54      2.58 o 
   3   5  12        8.44        8.13      1.51 o 
  -3   6  12        4.58        4.61      1.11 o 
  -2   6  12        2.53        0.96      0.87 o 
  -1   6  12        5.26        3.99      1.01 o 
   0   6  12        0.19       -0.06      0.89 o 
   1   6  12       12.35       12.53      1.05 o 
   2   6  12        0.04        0.68      0.83 o 
  -1   7  12       36.75       35.85      2.02 o 
   0   7  12        0.07        1.42      1.05 o 
   1   7  12        1.47        1.65      1.43 o 
  -5   0  13        0.48        0.79      0.50 o 
  -3   0  13        1.36        7.96      0.89 o 
  -1   0  13       14.20       24.50      1.43 o 
   1   0  13     1990.50     1935.86     32.18 o 
   3   0  13      121.83      114.61      9.34 o 
  -5   1  13       30.66       15.41      0.93 o 
  -4   1  13        3.22        3.26      1.00 o 
  -3   1  13       90.09       70.70      1.82 o 
  -2   1  13       56.38      125.75     32.65 o 
  -1   1  13       68.21       72.16      1.35 o 
   0   1  13      242.93      233.83     13.35 o 
   1   1  13      258.53      285.65      4.67 o 
   3   1  13      252.66      264.33      9.66 o 
   4   1  13       25.88       26.74      1.47 o 
  -4   2  13        1.81        2.03      0.96 o 
  -3   2  13      127.88      117.90      5.33 o 
  -1   2  13      291.52      263.67      8.11 o 
   0   2  13      169.75      162.92      8.41 o 
   1   2  13      413.78      370.08     10.94 o 
   2   2  13       76.33       74.14      1.85 o 
   3   2  13       66.87       62.52      4.51 o 
   4   2  13        3.76        2.96      0.87 o 
  -4   3  13        8.55       13.65      2.80 o 
  -3   3  13      158.00      144.61      9.58 o 
  -1   3  13      106.25       96.16      2.80 o 
   0   3  13       36.50       40.85      1.83 o 
   1   3  13       46.02       40.85      1.02 o 
   2   3  13       62.79       60.71      2.16 o 
   3   3  13       25.94       29.27      1.98 o 
   4   3  13        8.59       15.24      1.63 o 
  -4   4  13       11.10        8.46      1.76 o 
  -3   4  13        8.95       11.10      1.92 o 
  -2   4  13        3.18        4.40      0.68 o 
  -1   4  13      285.06      249.97     10.27 o 
   0   4  13       84.11       78.62      2.21 o 
   1   4  13      126.33      130.04      2.19 o 
   2   4  13      337.18      324.16      4.04 o 
   3   4  13        0.17        0.57      1.43 o 
   4   4  13        4.02        6.96      1.44 o 
  -3   5  13       24.93       25.71      4.76 o 
  -1   5  13        6.46        8.98      1.20 o 
   0   5  13        0.57        1.23      0.67 o 
   1   5  13        3.45        3.79      0.89 o 
   2   5  13        9.54       11.20      1.18 o 
   3   5  13        3.81        5.22      1.42 o 
  -2   6  13        3.85        2.80      0.95 o 
  -1   6  13        3.58        3.38      1.03 o 
   0   6  13       19.04       21.17      2.14 o 
   1   6  13        9.96        9.57      1.50 o 
   2   6  13        1.18        1.37      0.85 o 
  -1   7  13        0.09        1.80      1.05 o 
   0   7  13        3.58        4.78      1.27 o 
   1   7  13        3.30        3.41      1.54 o 
  -4   0  14        2.37        1.05      0.58 o 
  -2   0  14      279.65      289.64      5.38 o 
   0   0  14     1400.36     1444.75     33.62 o 
   2   0  14      320.13      323.42     13.79 o 
   4   0  14      189.44      197.34     24.89 o 
  -4   1  14        3.63        7.96      1.14 o 
  -3   1  14        0.00        4.35      1.41 o 
  -2   1  14     1187.82     1075.56     33.47 o 
  -1   1  14       77.73      110.95      4.89 o 
   0   1  14        2.04        7.84      1.24 o 
   1   1  14      526.07      503.96      8.19 o 
   2   1  14      109.41       91.56      2.94 o 
   4   1  14        7.69        7.30      1.06 o 
  -4   2  14        0.41       -0.99      0.99 o 
  -3   2  14      262.75      227.96      8.80 o 
  -2   2  14       26.12       30.81      2.11 o 
  -1   2  14        9.47       42.44     10.72 o 
   0   2  14      384.97      384.02     14.15 o 
   1   2  14       15.72       18.97      2.26 o 
   2   2  14      306.67      290.91      6.67 o 
   3   2  14       30.06       30.81      1.42 o 
   4   2  14        4.99        3.56      0.86 o 
  -4   3  14        3.58        5.27      1.37 o 
  -3   3  14       60.21       59.19      3.17 o 
  -2   3  14       70.92       73.74      2.69 o 
  -1   3  14       33.45       29.08      1.26 o 
   0   3  14      198.89      222.43      5.16 o 
   1   3  14       68.10       64.63      3.43 o 
   2   3  14       12.52       16.43      1.02 o 
   3   3  14        0.61        0.75      1.08 o 
   4   3  14        8.24       10.09      1.48 o 
  -4   4  14        7.32        9.22      2.15 o 
  -3   4  14        7.72        7.26      1.68 o 
  -1   4  14       21.86       26.35      3.39 o 
   0   4  14      112.43      118.27      2.17 o 
   1   4  14        4.30        8.76      1.16 o 
   2   4  14      242.13      242.99      7.65 o 
   3   4  14       13.57       12.91      1.63 o 
   4   4  14        0.11        4.92      1.24 o 
  -3   5  14        0.09       -0.27      0.79 o 
  -2   5  14        2.77        2.01      0.73 o 
  -1   5  14        7.58        6.86      1.05 o 
   0   5  14        0.01        1.88      0.76 o 
   1   5  14        0.22        0.43      0.64 o 
   2   5  14        9.89        9.36      1.50 o 
   3   5  14        2.71        4.16      1.36 o 
  -2   6  14        0.76        0.26      0.85 o 
  -1   6  14        9.88       11.78      1.31 o 
   0   6  14        7.12        7.54      1.16 o 
   1   6  14        0.01        1.29      0.89 o 
   2   6  14        0.00        1.33      0.92 o 
  -1   7  14        6.18        4.57      1.24 o 
   0   7  14        8.82       10.27      1.42 o 
   1   7  14        0.06        0.00      1.43 o 
  -3   0  15      101.09      107.46      7.25 o 
  -1   0  15        4.19        5.49      0.99 o 
   1   0  15      478.09      387.31      3.90 o 
   3   0  15      374.62      365.38     22.96 o 
  -4   1  15        1.52        2.67      0.51 o 
  -1   1  15      540.05      538.40     33.90 o 
   0   1  15        1.37        3.35      0.58 o 
   1   1  15      207.87      216.92      6.88 o 
   2   1  15       63.30       73.93      2.17 o 
   3   1  15      549.96      570.50     17.29 o 
   4   1  15        1.28        0.88      0.82 o 
  -4   2  15        0.12       -0.15      0.93 o 
  -3   2  15       29.06       39.31      2.50 o 
  -1   2  15      119.49      107.57      4.50 o 
   0   2  15        8.49       10.63      1.59 o 
   1   2  15      200.95      187.04      6.24 o 
   2   2  15        4.30       10.48      1.61 o 
   3   2  15       25.61       22.54      1.47 o 
   4   2  15        0.51        0.54      0.76 o 
  -4   3  15       44.41       52.63      4.18 o 
  -3   3  15        0.13        7.09      2.01 o 
  -2   3  15       36.41       33.49      2.87 o 
  -1   3  15       56.58       50.31      1.79 o 
   0   3  15      425.09      423.36     13.09 o 
   1   3  15      179.83      165.26      3.31 o 
   2   3  15      112.48      104.07      4.74 o 
   3   3  15       93.14       90.91      3.07 o 
   4   3  15        4.62        8.72      1.48 o 
  -4   4  15        0.32        4.29      1.32 o 
  -3   4  15        0.05       -0.20      0.77 o 
  -1   4  15      118.41       98.12      6.31 o 
   0   4  15       16.91       19.29      0.91 o 
   1   4  15      165.29      169.26      2.84 o 
   2   4  15       12.84       14.12      1.17 o 
   3   4  15        5.56        7.35      1.39 o 
  -3   5  15        0.16        0.81      0.76 o 
  -2   5  15        1.55        1.92      0.78 o 
  -1   5  15       28.29       23.74      2.67 o 
   0   5  15       84.16       87.42      2.48 o 
   1   5  15        1.59        1.60      0.87 o 
   2   5  15        0.93        3.87      1.82 o 
   3   5  15       14.10       16.04      1.79 o 
  -2   6  15       12.05       11.04      1.37 o 
  -1   6  15       12.59        9.98      1.54 o 
   0   6  15       17.39       16.98      1.51 o 
   1   6  15       39.77       43.51      1.83 o 
   2   6  15        0.36        0.27      0.86 o 
  -1   7  15        0.55        0.18      1.00 o 
   0   7  15       28.56       33.08      2.09 o 
  -4   0  16       11.56        7.75      1.65 o 
  -2   0  16       26.46       28.13      2.20 o 
   0   0  16      530.90      598.28      4.53 o 
   2   0  16      174.46      158.32      2.91 o 
   4   0  16        1.80        4.39      1.19 o 
  -4   1  16        2.81        4.53      0.69 o 
  -3   1  16      103.12       76.35      2.92 o 
  -2   1  16      153.00      158.62      3.06 o 
  -1   1  16       96.77       99.67      6.29 o 
   0   1  16     1313.53     1340.47     64.78 o 
   1   1  16       68.29       87.61      6.60 o 
   2   1  16       95.61       77.87      3.34 o 
   3   1  16      303.18      289.53     14.42 o 
   4   1  16       41.06       40.77      1.67 o 
  -4   2  16       14.92       12.02      0.95 o 
  -3   2  16        0.02        2.90      0.95 o 
  -2   2  16       59.37       51.69      3.19 o 
   0   2  16       85.25       86.37      4.66 o 
   1   2  16      277.39      245.39      8.50 o 
   2   2  16      106.33      104.70      4.79 o 
   3   2  16        2.21        1.90      0.81 o 
   4   2  16        2.22        2.89      0.85 o 
  -4   3  16        2.50        3.08      1.76 o 
  -3   3  16        1.45        2.81      0.70 o 
  -2   3  16      135.29      132.82     11.19 o 
  -1   3  16       65.66       76.05      4.86 o 
   0   3  16      162.81      167.18     10.05 o 
   1   3  16      271.43      252.52      4.12 o 
   2   3  16        0.10        0.13      0.69 o 
   3   3  16       31.35       34.30      2.14 o 
   4   3  16       12.67       12.54      1.55 o 
  -4   4  16       58.01       36.66      7.49 o 
  -3   4  16        0.04        0.98      0.75 o 
  -2   4  16        4.03        5.62      0.64 o 
  -1   4  16      113.46      112.78      9.64 o 
   0   4  16      108.09       98.88      3.47 o 
   1   4  16        0.65        5.70      2.61 o 
   2   4  16        1.48        6.54      0.95 o 
   3   4  16        8.73        8.24      1.44 o 
  -3   5  16        0.53        1.21      0.76 o 
  -2   5  16        3.76        5.12      0.74 o 
  -1   5  16        2.72        2.30      0.73 o 
   0   5  16        6.69        8.81      0.94 o 
   1   5  16        2.31        2.37      0.95 o 
   2   5  16       46.85       44.26      1.73 o 
   3   5  16        2.32        3.82      1.28 o 
  -2   6  16        4.93        3.00      0.97 o 
  -1   6  16       23.46       18.88      1.48 o 
   0   6  16       20.87       17.35      1.55 o 
   1   6  16       21.75       23.02      1.43 o 
   2   6  16        2.41        3.80      0.97 o 
   0   7  16        4.38        5.38      1.32 o 
  -3   0  17       56.83       72.19      3.08 o 
  -1   0  17      137.73      152.18      3.52 o 
   1   0  17      553.60      485.62      4.58 o 
   3   0  17       12.09       29.26      6.37 o 
  -4   1  17        2.67        0.72      0.56 o 
  -3   1  17       82.95      139.10     22.09 o 
  -2   1  17       13.91       18.86      1.04 o 
  -1   1  17      573.88      531.70     23.88 o 
   0   1  17        0.02       33.42     15.46 o 
   1   1  17       71.31       78.20      4.25 o 
   2   1  17        2.91        4.67      0.86 o 
   3   1  17      124.98      116.51      8.01 o 
   4   1  17        3.11        4.62      0.86 o 
  -4   2  17        0.14        0.66      0.59 o 
  -3   2  17        0.01        2.08      0.62 o 
  -2   2  17        7.72       20.26      3.20 o 
   0   2  17        2.85        3.81      0.92 o 
   1   2  17     1166.84     1021.18     36.65 o 
   2   2  17      101.32       94.96      3.24 o 
   3   2  17       39.72       36.41      1.50 o 
   4   2  17       15.18       14.84      1.21 o 
  -4   3  17       14.82       10.16      1.28 o 
  -2   3  17        0.48        1.90      1.00 o 
  -1   3  17       99.52       99.20      2.46 o 
   0   3  17       33.82       30.45      2.66 o 
   1   3  17       41.56       47.88      1.71 o 
   2   3  17       11.61       12.46      1.36 o 
   3   3  17        1.32        1.24      1.12 o 
   4   3  17        1.64        4.42      1.24 o 
  -3   4  17       10.70        6.89      0.77 o 
  -2   4  17       41.68       34.09      1.30 o 
  -1   4  17       29.77       35.38      3.62 o 
   0   4  17        0.27        2.58      0.95 o 
   1   4  17       95.25       98.53      2.24 o 
   2   4  17       28.52       23.01      1.78 o 
   3   4  17       13.23       13.02      1.67 o 
  -3   5  17        6.69        6.09      1.21 o 
  -2   5  17        2.45        5.74      1.13 o 
  -1   5  17        0.01        1.07      0.78 o 
   0   5  17       18.30       17.90      1.14 o 
   1   5  17       11.41       14.39      1.23 o 
   2   5  17        6.83       13.97      1.38 o 
   3   5  17        0.19        0.49      1.17 o 
  -2   6  17       18.60       11.92      2.20 o 
  -1   6  17        5.45        5.14      1.08 o 
   0   6  17        1.28        4.73      1.12 o 
   1   6  17        7.04        7.77      1.28 o 
   2   6  17        9.82       14.09      1.31 o 
  -4   0  18       27.23       18.19      1.17 o 
  -2   0  18        7.85       12.20      1.76 o 
   0   0  18        8.95       14.08      1.37 o 
   2   0  18      235.43      250.02      6.76 o 
   4   0  18       41.35       44.00      2.19 o 
  -4   1  18        0.87        4.35      0.74 o 
  -2   1  18       15.65       16.24      1.02 o 
  -1   1  18      113.47      127.95      9.23 o 
   0   1  18       65.53       65.83      2.49 o 
   1   1  18       49.46       49.63      3.45 o 
   2   1  18       92.49       86.84      2.14 o 
   3   1  18        0.88        0.69      0.65 o 
   4   1  18       21.44       24.13      1.98 o 
  -4   2  18        4.25        2.30      0.61 o 
  -3   2  18        0.53        0.69      0.64 o 
  -2   2  18       20.64       23.94      0.96 o 
   0   2  18      108.71      105.78      3.79 o 
   2   2  18     1027.30      972.95      8.61 o 
   3   2  18        7.51       10.06      1.06 o 
   4   2  18       17.15       18.53      1.43 o 
  -4   3  18        1.58        2.81      1.05 o 
  -3   3  18        0.89        2.48      0.97 o 
  -2   3  18       40.21       36.87      2.59 o 
  -1   3  18       12.43       17.23      0.93 o 
   0   3  18      370.63      367.94     23.05 o 
   1   3  18       97.53       87.38      2.45 o 
   2   3  18       52.33       38.03      2.58 o 
   3   3  18       14.28       13.25      1.48 o 
   4   3  18       21.60       30.41      2.13 o 
  -3   4  18        0.38        1.47      0.65 o 
  -2   4  18       47.50       39.27      1.60 o 
  -1   4  18       53.27       58.08      3.79 o 
   0   4  18        0.96        1.81      0.57 o 
   1   4  18       43.06       44.76      2.83 o 
   2   4  18       96.15       89.41      4.40 o 
   3   4  18       11.41       16.24      1.78 o 
  -3   5  18        0.07        0.43      0.62 o 
  -2   5  18       43.39       34.93      4.89 o 
  -1   5  18       28.00       28.95      4.29 o 
   0   5  18        8.09        9.69      0.91 o 
   1   5  18       65.04       68.11      2.09 o 
   2   5  18       10.16       11.73      1.34 o 
   3   5  18        0.02        1.37      1.24 o 
  -2   6  18        1.04        1.82      1.05 o 
  -1   6  18       31.51       24.14      2.47 o 
   0   6  18        0.12        0.49      0.93 o 
   1   6  18        9.88       10.95      1.40 o 
   2   6  18        7.73       42.05     25.19 o 
  -3   0  19      318.12      292.93      6.15 o 
  -1   0  19       59.08       49.45      1.98 o 
   1   0  19        0.10        1.27      0.88 o 
   3   0  19       61.40       53.85      2.69 o 
  -4   1  19        0.01        0.97      0.66 o 
  -3   1  19       34.26       32.78      2.79 o 
  -2   1  19       19.35       31.89      4.34 o 
  -1   1  19       76.64       90.76      9.40 o 
   0   1  19      288.87      300.95      8.98 o 
   1   1  19      367.58      309.01      7.84 o 
   2   1  19       13.91       11.86      0.89 o 
   3   1  19        1.18        1.96      0.72 o 
   4   1  19        0.08        2.42      0.85 o 
  -4   2  19       10.36        5.40      0.75 o 
  -3   2  19       15.51       15.51      0.90 o 
  -1   2  19       88.15       81.28      3.64 o 
   0   2  19        4.38        8.28      1.58 o 
   1   2  19       27.93       29.83      1.55 o 
   2   2  19      275.09      260.65     12.19 o 
   3   2  19       63.25       60.41      1.87 o 
   4   2  19        0.18        1.42      1.22 o 
  -4   3  19       21.81       13.04      0.97 o 
  -3   3  19        0.24       -0.04      0.57 o 
  -2   3  19        8.80       14.09      0.98 o 
  -1   3  19       31.10       39.34      3.91 o 
   0   3  19       10.12       18.01      2.02 o 
   1   3  19      281.60      255.24     10.36 o 
   2   3  19        0.02        3.63      1.09 o 
   3   3  19        7.92        5.45      1.28 o 
  -3   4  19        2.64        2.61      0.66 o 
  -1   4  19        2.57       11.23      2.88 o 
   0   4  19        0.45        0.29      0.57 o 
   1   4  19      126.27      120.48      2.45 o 
   2   4  19       12.97       12.04      1.39 o 
   3   4  19        8.94        8.41      1.55 o 
  -3   5  19        3.20        2.95      0.86 o 
  -2   5  19       24.42       14.16      2.31 o 
  -1   5  19       60.37       52.64      5.59 o 
   0   5  19        1.44        2.69      2.21 o 
   1   5  19        7.58        7.13      1.05 o 
   2   5  19       23.59       22.46      1.82 o 
  -2   6  19        4.15        5.37      1.24 o 
  -1   6  19        2.67        3.22      1.32 o 
   0   6  19        0.59        2.18      0.86 o 
   1   6  19        0.03        1.97      1.05 o 
  -4   0  20        5.77        7.80      1.43 o 
  -2   0  20      174.53      163.94      4.18 o 
   0   0  20      395.80      426.80     23.57 o 
   2   0  20       58.16       45.25      2.58 o 
   4   0  20       39.39       50.54      3.74 o 
  -4   1  20        2.08        3.56      0.77 o 
  -3   1  20        0.00        1.15      0.84 o 
  -2   1  20        1.74        7.32      1.09 o 
  -1   1  20        6.51       22.53      7.54 o 
   0   1  20      713.72      730.96     35.64 o 
   1   1  20        2.17       12.21      2.18 o 
   2   1  20      225.07      216.25      2.54 o 
   3   1  20        6.56        6.02      0.80 o 
   4   1  20        0.00        0.75      0.78 o 
  -4   2  20       12.95        8.31      0.90 o 
  -3   2  20        6.14        8.92      2.65 o 
  -2   2  20       77.19      104.16      3.11 o 
  -1   2  20       84.47       80.51      3.92 o 
   0   2  20       76.13       88.66      4.98 o 
   1   2  20       20.04       32.48      5.53 o 
   2   2  20       60.42       58.98      3.17 o 
   3   2  20        0.10        2.70      0.86 o 
   4   2  20       19.48       23.76      1.43 o 
  -4   3  20        6.58        7.86      0.84 o 
  -3   3  20       18.20       12.71      0.86 o 
  -2   3  20       23.20       26.99      1.30 o 
  -1   3  20       53.87       54.07      3.58 o 
   0   3  20      368.33      388.75     13.98 o 
   1   3  20      173.53      142.97      4.84 o 
   2   3  20       98.95       95.81      3.46 o 
   3   3  20       10.13        6.59      1.32 o 
  -3   4  20        2.92        3.96      1.19 o 
  -2   4  20        0.10        3.15      0.64 o 
  -1   4  20       27.36       32.20      3.65 o 
   0   4  20       11.37        8.29      0.91 o 
   1   4  20        6.65        7.39      1.38 o 
   2   4  20       20.46       21.16      1.63 o 
   3   4  20        4.26        3.96      1.54 o 
  -2   5  20        1.80        2.92      1.01 o 
  -1   5  20        1.81        4.55      0.92 o 
   0   5  20       32.14       27.85      3.82 o 
   1   5  20        0.38        1.53      0.85 o 
   2   5  20        3.72        6.83      1.28 o 
  -1   6  20       24.58       18.62      1.58 o 
   0   6  20        0.25        3.10      1.19 o 
   1   6  20        0.14        1.55      1.05 o 
  -3   0  21        2.54        7.14      1.98 o 
  -1   0  21        4.54        3.30      1.10 o 
   1   0  21        6.80        4.76      0.71 o 
   3   0  21      264.63      263.79      7.42 o 
  -4   1  21       17.47       11.08      1.05 o 
  -3   1  21        4.14        6.60      0.97 o 
  -2   1  21       18.97       38.23      6.15 o 
  -1   1  21       42.03       39.99      2.64 o 
   1   1  21      108.77      111.29      4.29 o 
   2   1  21      306.68      275.06      2.94 o 
   3   1  21       25.10       25.40      1.12 o 
   4   1  21        1.99        2.14      0.88 o 
  -4   2  21        0.20        0.66      0.63 o 
  -3   2  21       11.40       16.14      1.24 o 
  -2   2  21       16.90       23.99      1.28 o 
  -1   2  21      304.64      302.74      9.46 o 
   0   2  21      501.42      517.34     21.01 o 
   1   2  21        9.24       14.38      2.58 o 
   2   2  21       43.83       49.16      1.60 o 
   3   2  21      143.20      145.57      2.86 o 
  -3   3  21       11.71        7.12      0.77 o 
  -1   3  21       11.89       20.57      2.91 o 
   0   3  21       43.80       48.13      2.44 o 
   1   3  21      228.45      212.40      6.68 o 
   2   3  21       38.29       46.59      2.14 o 
   3   3  21       15.32       12.60      1.55 o 
  -3   4  21        1.69        3.10      0.70 o 
  -2   4  21       35.48       33.62      1.27 o 
  -1   4  21       38.67       41.96      6.37 o 
   0   4  21        4.87        8.05      0.88 o 
   1   4  21       79.91       66.21      1.93 o 
   2   4  21        0.32        0.72      1.03 o 
   3   4  21        6.34        6.19      1.36 o 
  -2   5  21        4.87        3.26      2.80 o 
  -1   5  21       14.12       12.13      2.19 o 
   0   5  21        9.03        9.04      1.55 o 
   1   5  21        3.47        3.23      0.92 o 
   2   5  21       14.78       18.09      1.70 o 
  -1   6  21        9.52        8.65      2.64 o 
   0   6  21       22.89       22.03      5.66 o 
   1   6  21        0.85        2.66      1.92 o 
  -4   0  22        7.03        5.16      1.65 o 
  -2   0  22       77.69       59.77      2.75 o 
   0   0  22      303.19      284.69      4.29 o 
   2   0  22        0.79        0.62      0.74 o 
   4   0  22       16.27       21.56      1.81 o 
  -4   1  22       14.97        9.20      1.08 o 
  -3   1  22        9.63        6.51      1.32 o 
  -1   1  22       24.59       37.65      3.82 o 
   0   1  22      132.02      119.21      3.22 o 
   2   1  22       16.60       18.44      0.93 o 
   3   1  22       16.83       15.32      1.09 o 
   4   1  22        7.11       27.09     15.68 o 
  -4   2  22        2.40        3.32      0.71 o 
  -3   2  22        0.99        1.87      1.37 o 
  -2   2  22       48.18       56.69      1.75 o 
  -1   2  22       16.24       29.78      6.01 o 
   0   2  22      474.05      495.38     19.54 o 
   1   2  22       19.76       26.54      2.16 o 
   2   2  22       37.45       37.67      1.47 o 
   3   2  22        3.82        5.43      0.89 o 
  -3   3  22        0.27        1.47      0.65 o 
  -1   3  22        1.87       17.72      4.36 o 
   0   3  22        4.78        6.25      0.60 o 
   1   3  22        4.00       13.65      4.82 o 
   2   3  22       26.91       24.72      1.66 o 
   3   3  22        0.05        0.27      1.59 o 
  -3   4  22        0.02        0.30      0.55 o 
  -2   4  22        0.12        1.10      0.60 o 
  -1   4  22       13.31       15.85      1.10 o 
   0   4  22        0.39        1.68      0.84 o 
   1   4  22       14.24       12.95      1.33 o 
   2   4  22        0.05        1.11      1.20 o 
   3   4  22        2.25        3.13      1.20 o 
  -2   5  22        4.29        5.26      1.21 o 
  -1   5  22        0.21        1.46      1.04 o 
   0   5  22        0.88        1.23      0.97 o 
   1   5  22       12.05       12.89      1.18 o 
   2   5  22        6.23       10.40      1.48 o 
  -1   6  22        0.02        0.59      0.91 o 
   0   6  22        0.98        1.48      1.08 o 
  -1   0  23       57.77       59.00      2.53 o 
   1   0  23       14.53       18.56      3.30 o 
   3   0  23        1.47        1.71      0.95 o 
  -4   1  23        6.28        6.99      0.99 o 
  -3   1  23        2.89        3.64      2.25 o 
  -2   1  23       15.51       14.96      1.17 o 
  -1   1  23      328.74      333.35     29.60 o 
   0   1  23        4.57        8.98      1.74 o 
   1   1  23      242.37      219.01      6.22 o 
   2   1  23       10.52       12.88      0.83 o 
   3   1  23       68.80       66.92      3.34 o 
  -4   2  23        0.60        1.81      1.10 o 
  -3   2  23        0.31       14.73      4.50 o 
  -2   2  23       13.11       23.83      2.77 o 
  -1   2  23      199.06      204.29      9.72 o 
   1   2  23      172.10      152.20      2.75 o 
   2   2  23       75.70       65.23      2.33 o 
   3   2  23       10.59       14.20      1.12 o 
  -3   3  23        8.36        5.07      0.90 o 
  -2   3  23        2.51        6.35      0.97 o 
  -1   3  23        1.31        6.45      2.03 o 
   0   3  23       11.18       13.54      0.77 o 
   1   3  23      462.45      416.89      8.13 o 
   2   3  23       10.69       11.54      1.28 o 
   3   3  23       25.87       30.49      1.89 o 
  -3   4  23        1.50        2.10      0.95 o 
  -2   4  23        0.35        0.50      0.62 o 
  -1   4  23       17.68       19.75      1.21 o 
   0   4  23        0.27        1.70      1.59 o 
   1   4  23        0.62        1.61      0.85 o 
   2   4  23       17.72       22.27      2.14 o 
  -2   5  23       46.83       35.83      8.08 o 
  -1   5  23        2.53        6.11      1.54 o 
   0   5  23       10.65       11.66      1.59 o 
   1   5  23       80.62       76.69      5.49 o 
   2   5  23        0.15       27.83     19.61 o 
   0   6  23       19.16       21.03      1.75 o 
  -4   0  24       11.14        7.36      1.32 o 
  -2   0  24       13.31       14.94      1.76 o 
   0   0  24      104.83      105.48      2.75 o 
   2   0  24       83.90       60.85      2.08 o 
  -4   1  24        2.67        2.40      0.77 o 
  -3   1  24        0.31        1.60      0.95 o 
  -2   1  24       19.28       17.74      1.20 o 
  -1   1  24      126.56      128.72     17.75 o 
   0   1  24        7.72        9.19      0.71 o 
   2   1  24      230.23      206.76      5.13 o 
   3   1  24        0.64        1.85      0.78 o 
  -3   2  24        6.35        4.50      1.00 o 
  -2   2  24        9.25       17.14      1.40 o 
   0   2  24       50.83       55.13      2.11 o 
   1   2  24      302.02      251.36      7.03 o 
   2   2  24       30.53       30.42      2.64 o 
   3   2  24        0.68        1.46      0.78 o 
  -3   3  24        0.05        0.22      0.77 o 
  -2   3  24       16.01       13.29      1.07 o 
   0   3  24      117.79      116.75      4.74 o 
   1   3  24      161.60      160.52      5.00 o 
   2   3  24       64.74       59.05      2.44 o 
   3   3  24        6.94       10.63      1.39 o 
  -3   4  24        5.15       27.43     15.50 o 
  -2   4  24       24.48       22.45      2.36 o 
  -1   4  24        2.61        6.79      1.38 o 
   0   4  24        0.14        1.53      1.11 o 
   1   4  24       50.63       50.53      3.00 o 
   2   4  24        2.09        1.53      1.08 o 
  -2   5  24        7.86        6.25      1.48 o 
  -1   5  24        4.12       10.27      1.15 o 
   0   5  24       22.41       21.06      4.45 o 
   1   5  24        0.64        4.13      1.76 o 
  -3   0  25        0.79       -0.33      0.99 o 
  -1   0  25      476.10      525.77      7.58 o 
   1   0  25       52.45       59.88      4.23 o 
   3   0  25        4.85        3.00      0.97 o 
  -3   1  25       10.28       17.53      1.40 o 
  -1   1  25       20.42       24.35      2.86 o 
   0   1  25        0.07       -0.79      0.52 o 
   1   1  25       20.33       16.12      0.95 o 
   2   1  25        2.53        9.85      0.84 o 
   3   1  25       49.70       48.67      1.73 o 
  -3   2  25        1.05        3.03      0.96 o 
  -2   2  25       28.69       24.70      1.63 o 
  -1   2  25       68.65       82.13     10.43 o 
   0   2  25        0.11        2.62      0.65 o 
   1   2  25       12.33       24.52      2.40 o 
   2   2  25        0.07        1.43      0.93 o 
   3   2  25        5.10        4.64      0.88 o 
  -3   3  25        0.02        4.11      0.99 o 
   0   3  25       59.14       62.85      4.95 o 
   1   3  25       27.05       31.04      1.78 o 
   2   3  25        1.05        2.39      1.04 o 
   3   3  25        7.22       12.25      1.51 o 
  -2   4  25        1.41        1.24      0.65 o 
  -1   4  25       52.08       65.99     12.86 o 
   0   4  25        0.37        6.26      1.76 o 
   1   4  25       17.72       22.65      1.75 o 
   2   4  25        2.28        2.22      1.08 o 
  -1   5  25        5.61        5.70      1.08 o 
   0   5  25        3.91        5.89      1.24 o 
   1   5  25        1.76        2.39      1.11 o 
  -2   0  26       63.80       76.04      3.08 o 
   0   0  26      102.40       84.83      2.42 o 
   2   0  26      164.20      141.20      4.61 o 
  -3   1  26        1.68        0.73      1.10 o 
  -2   1  26       18.60       20.28      1.32 o 
  -1   1  26       12.92       19.74      1.37 o 
   0   1  26       10.30       10.91      1.28 o 
   1   1  26      104.93       88.71      1.88 o 
   2   1  26      103.11       88.78      2.44 o 
   3   1  26       18.24       19.32      1.20 o 
  -3   2  26        2.26        0.30      0.79 o 
  -2   2  26        6.24        1.76      0.80 o 
  -1   2  26       77.72       64.98      4.13 o 
   0   2  26       69.25       84.09      2.78 o 
   1   2  26       20.99       24.91      2.60 o 
   2   2  26       65.65       58.46      2.91 o 
   3   2  26        1.79        2.14      0.85 o 
  -3   3  26       17.99       20.49      1.35 o 
  -2   3  26       15.60       13.32      1.02 o 
  -1   3  26        3.30        6.97      0.87 o 
   0   3  26        0.70        9.15      3.02 o 
   1   3  26       15.25       15.17      1.42 o 
   2   3  26       33.50       33.49      1.90 o 
  -2   4  26        0.49        0.23      0.62 o 
  -1   4  26       13.78       15.32      1.88 o 
   0   4  26      279.21      308.43     23.51 o 
   1   4  26        0.19        2.00      1.54 o 
   2   4  26        7.36        7.86      1.34 o 
  -1   5  26        4.57        6.20      1.18 o 
   0   5  26       19.45       21.00      1.75 o 
   1   5  26        2.08        0.88      1.76 o 
  -3   0  27        1.94        5.05      1.65 o 
  -1   0  27        8.18       14.83      1.65 o 
   1   0  27      107.99       97.92      4.23 o 
   3   0  27        4.50        6.17      1.59 o 
  -3   1  27        6.97       12.16      1.24 o 
  -2   1  27       35.43       51.02      2.64 o 
  -1   1  27      162.63      173.88      4.56 o 
   0   1  27       22.84       23.38      2.64 o 
   1   1  27       16.86       23.67      1.15 o 
   2   1  27        9.48       20.72      0.99 o 
   3   1  27       10.79       11.53      1.08 o 
  -3   2  27        0.63        0.27      0.78 o 
  -1   2  27       76.42       67.85      4.23 o 
   0   2  27        2.86        4.69      0.82 o 
   1   2  27        0.35        7.87      1.49 o 
   2   2  27        2.53        7.63      1.27 o 
   3   2  27        1.48        1.83      0.74 o 
  -3   3  27        0.64        2.09      0.77 o 
  -2   3  27       10.14       13.32      1.00 o 
  -1   3  27        0.41        2.65      0.81 o 
   0   3  27       98.39      114.77     17.91 o 
   1   3  27        0.61       39.27     22.31 o 
   2   3  27        2.99        3.97      1.19 o 
  -2   4  27        0.29        0.95      0.65 o 
  -1   4  27        1.33        3.19      1.06 o 
   0   4  27       84.34      107.71     15.71 o 
   1   4  27       19.31       16.21      1.87 o 
   2   4  27       10.26       15.60      1.59 o 
  -1   5  27        0.01        1.50      1.00 o 
   0   5  27        9.01       13.57      2.97 o 
  -2   0  28       59.05       69.55      2.97 o 
   0   0  28      143.53      156.36      3.96 o 
   2   0  28       13.89       14.11      1.28 o 
  -3   1  28        2.61        2.78      0.81 o 
  -2   1  28      121.79      127.65      2.98 o 
  -1   1  28        8.44       16.81      1.24 o 
   0   1  28       31.33       28.55      3.44 o 
   1   1  28        1.53        4.89      0.72 o 
   2   1  28        7.93        8.99      0.77 o 
   3   1  28        0.19        2.70      1.62 o 
  -3   2  28        1.75        2.78      0.92 o 
  -2   2  28       10.72       16.59      1.32 o 
  -1   2  28       39.17       41.89      3.34 o 
   0   2  28       25.25       28.42      1.03 o 
   1   2  28       55.97       47.60      2.20 o 
   2   2  28       34.25       43.59      2.10 o 
  -2   3  28        2.82        4.46      1.28 o 
  -1   3  28       23.06       17.15      2.13 o 
   0   3  28       41.82       55.08      6.04 o 
   1   3  28        7.96        7.95      1.70 o 
   2   3  28       11.18       11.11      1.39 o 
  -2   4  28        1.61        2.85      0.62 o 
  -1   4  28        3.80        6.44      1.07 o 
   0   4  28       24.42       27.44      5.27 o 
   1   4  28        3.60        4.06      1.16 o 
  -3   0  29       33.26       25.27      2.42 o 
   1   0  29      377.37      339.93      4.87 o 
  -3   1  29        0.22        3.41      2.03 o 
  -2   1  29       31.95       29.88      5.71 o 
  -1   1  29        9.74       14.43      2.42 o 
   0   1  29        1.02        3.11      1.36 o 
   1   1  29       43.74       41.81      1.62 o 
   2   1  29        4.61        3.28      0.66 o 
  -3   2  29        0.92        1.22      0.89 o 
  -2   2  29        2.36        7.64      1.05 o 
  -1   2  29        3.50       11.06      1.65 o 
   0   2  29       16.27       15.36      0.84 o 
   1   2  29       75.49       70.74      2.45 o 
   2   2  29        4.13        5.55      1.17 o 
  -2   3  29        0.26        1.78      0.81 o 
  -1   3  29        1.40        3.25      0.90 o 
   0   3  29      133.15      146.76     15.16 o 
   1   3  29       18.91       16.83      1.63 o 
   2   3  29       10.43       10.45      2.20 o 
  -1   4  29        0.01        2.99      1.03 o 
   0   4  29        0.89        3.43      1.20 o 
   1   4  29       16.36       19.89      2.42 o 
  -2   0  30      165.63      142.51      4.50 o 
   0   0  30        3.44        4.61      1.32 o 
   2   0  30       63.58       50.46      4.94 o 
  -3   1  30        0.79        2.11      0.91 o 
  -2   1  30        4.68        5.53      1.08 o 
  -1   1  30        0.52        4.31      0.92 o 
   0   1  30       28.05       30.17      9.28 o 
   1   1  30        2.93        7.00      1.09 o 
   2   1  30        6.25        3.99      0.64 o 
  -2   2  30        0.21        1.17      0.97 o 
   0   2  30        8.30        9.91      1.14 o 
   1   2  30       22.86       26.70      1.67 o 
   2   2  30       15.68       16.00      1.42 o 
  -2   3  30        5.47        8.01      1.02 o 
  -1   3  30        9.46       16.53      2.63 o 
   0   3  30       17.77       27.53      1.90 o 
   1   3  30       12.16       15.86      2.03 o 
  -1   4  30        9.41       11.75      1.59 o 
   0   4  30        7.16        9.13      1.36 o 
  -1   0  31        0.79        0.99      1.21 o 
   1   0  31        0.10        2.16      0.89 o 
  -2   1  31        0.02        2.31      1.26 o 
  -1   1  31       47.47       59.51      2.58 o 
   0   1  31       22.85       22.02      6.15 o 
   1   1  31       33.78       39.77      1.84 o 
   2   1  31       10.89       11.08      1.03 o 
  -2   2  31        0.06        3.45      1.11 o 
  -1   2  31        9.24       12.08      0.96 o 
   0   2  31       11.67        9.92      0.90 o 
   1   2  31        9.18       10.15      1.28 o 
   2   2  31        5.85        4.98      1.08 o 
  -1   3  31       49.09       57.81      8.01 o 
   0   3  31       20.70       28.79      2.75 o 
   1   3  31       16.04       24.48      2.03 o 
  -2   0  32        6.43        6.26      2.09 o 
   0   0  32       29.90       32.30      2.75 o 
   2   0  32       22.16       19.93      2.42 o 
  -2   1  32       14.60       12.37      1.76 o 
  -1   1  32        2.69        6.27      2.47 o 
   0   1  32       58.41       66.30      9.06 o 
   1   1  32        0.70        1.84      0.71 o 
   2   1  32        0.71        2.65      1.15 o 
  -2   2  32        3.25        4.51      2.20 o 
  -1   2  32        7.51       11.91      1.28 o 
   0   2  32        7.24        7.99      1.59 o 
   1   2  32        9.18        9.08      1.26 o 
  -1   3  32        7.87       12.68      4.78 o 
   0   3  32       17.39       29.34      3.08 o 
  -1   0  33       27.85       27.69      2.31 o 
   1   0  33        1.47        0.11      1.10 o 
  -2   1  33       17.07       18.04      1.55 o 
  -1   1  33        4.86        8.59      1.09 o 
   0   1  33        5.69       15.87      2.42 o 
   1   1  33        3.87        6.18      0.91 o 
  -1   2  33        5.64        5.56      1.00 o 
   0   2  33        3.80        6.92      2.09 o 
   1   2  33        0.01        1.99      1.59 o 
   0   0  34       44.68       57.69      3.30 o 
  -1   1  34        3.21        3.05      1.04 o 
   0   1  34       24.35       36.71      1.77 o 
   1   1  34        0.32        1.10      0.73 o 
  -1   2  34        1.31        4.35      1.19 o 
   0   2  34       19.14       26.30      2.09 o 
  -1   0  35        3.25        3.41      1.54 o 
   0   1  35       10.52       33.77     15.88 o 
                                                 
